# Supplementary material for: An estimation of global genetic prevalence of PLA2G6-associated neurodegeneration
Source: Orphanet J Rare Dis. 2024 Oct 18;19:388. doi: 10.1186/s13023-024-03275-x (PMC11489993; doi:10.1186/s13023-024-03275-x)
Supplement: Supplementary file 1 — Supplementary Material 1. [file 13023_2024_3275_MOESM1_ESM.xlsx]

## Sheet: Sheet1
mmkey	Mastermind	p. variant	cdna_variant	Search	MM article count	MM	Broad	Compound call	Allele Frequency gnomAD 10-2023	Chromosome	Position	rsIDs	Reference	Alternate	Source	Filters - exomes	Filters - genomes	Transcript	HGVS Consequence	Protein Consequence	Transcript Consequence	VEP Annotation	ClinVar Clinical Significance	ClinVar Variation ID	Flags	Allele Count	Allele Number	Allele Frequency	Homozygote Count	Hemizygote Count	Allele Count African/African American	Allele Number African/African American	Homozygote Count African/African American	Hemizygote Count African/African American	Allele Count Latino/Admixed American	Allele Number Latino/Admixed American	Homozygote Count Latino/Admixed American	Hemizygote Count Latino/Admixed American	Allele Count Ashkenazi Jewish	Allele Number Ashkenazi Jewish	Homozygote Count Ashkenazi Jewish	Hemizygote Count Ashkenazi Jewish	Allele Count East Asian	Allele Number East Asian	Homozygote Count East Asian	Hemizygote Count East Asian	Allele Count European (Finnish)	Allele Number European (Finnish)	Homozygote Count European (Finnish)
A147T	A147T	p.Ala147Thr	c.439G>A	both		VUS	VUS	VUS	0.000138698	22	38539282	rs138672490	C	T	gnomAD Exomes,gnomAD Genomes	PASS	PASS	ENST00000332509.3	p.Ala147Thr	p.Ala147Thr	c.439G>A	missense_variant	Uncertain significance	341647		39	281186	0.000138698	0	0	6	24934	0	0	11	35436	0	0	0	10360	0	0	0	19948	0	0	0	23652	0
R6C	R6C	p.Arg6Cys	c.16C>T	both		VUS	VUS	VUS	0.000120344	22	38565418	rs143250889	G	A	gnomAD Exomes,gnomAD Genomes	PASS	PASS	ENST00000332509.3	p.Arg6Cys	p.Arg6Cys	c.16C>T	missense_variant	Uncertain significance	493345		34	282524	0.000120344	0	0	8	24920	0	0	3	35408	0	0	5	10360	0	0	0	19948	0	0	0	25116	0
R677L	R677L	p.Arg677Leu	c.2030G>T	Broad only			VUS	VUS	9.25419e-05	22	38511538	rs369038599	C	A	gnomAD Exomes	PASS	NA	ENST00000332509.3	p.Arg677Leu	p.Arg677Leu	c.2030G>T	missense_variant	Uncertain significance	159752		23	248536	9.25419e-05	0	0	0	15858	0	0	0	34420	0	0	0	9952	0	0	0	18348	0	0	0	21338	0
Y790X	Y790X	p.Tyr790Ter	c.2370T>G	both		P	P	P	9.1024e-05	22	38508219	rs121908680	A	C	gnomAD Exomes,gnomAD Genomes	PASS	PASS	ENST00000332509.3	p.Tyr790Ter	p.Tyr790Ter	c.2370T>G	stop_gained	Conflicting interpretations of pathogenicity	6195	lc_lof	25	274654	9.1024e-05	0	0	0	23954	0	0	5	34688	0	0	0	10078	0	0	0	19670	0	0	0	24372	0
R741Q	R741Q	p.Arg741Gln	c.2222G>A	Broad only			P	P	9.03342e-05	22	38508565	rs121908686	C	T	gnomAD Exomes	PASS	NA	ENST00000332509.3	p.Arg741Gln	p.Arg741Gln	c.2222G>A	missense_variant	Pathogenic/Likely pathogenic	6203		14	154980	9.03342e-05	0	0	0	8594	0	0	0	25250	0	0	0	8446	0	0	0	11394	0	0	0	14360	0
R301C	R301C	p.Arg301Cys	c.901C>T	Broad only			VUS	VUS	8.82033e-05	22	38529014	rs367854265	G	A	gnomAD Exomes,gnomAD Genomes	PASS	PASS	ENST00000332509.3	p.Arg301Cys	p.Arg301Cys	c.901C>T	missense_variant	Uncertain significance	809369		18	204074	8.82033e-05	0	0	0	19058	0	0	0	27282	0	0	0	9032	0	0	0	14746	0	0	0	17286	0
R70Q	R70Q	p.Arg70Gln	c.209G>A	both	14	VUS	VUS	VUS	8.5323e-05	22	38565225	rs11570607	C	T	gnomAD Exomes,gnomAD Genomes	PASS	PASS	ENST00000332509.3	p.Arg70Gln	p.Arg70Gln	c.209G>A	missense_variant	Conflicting interpretations of pathogenicity	374459		24	281284	8.5323e-05	0	0	0	24848	0	0	21	35378	0	0	0	10320	0	0	0	19912	0	0	0	25082	0
V421AfsX26	V421AfsX26	p.Val421AlafsTer26	c.1262delT	Broad only	0		P	P	6.37064e-05	22	38524361	rs375896475	GA	G	gnomAD Genomes	NA	PASS	ENST00000332509.3	p.Val421AlafsTer26	p.Val421AlafsTer26	c.1262delT	frameshift_variant	Pathogenic	652932		2	31394	6.37064e-05	0	0	2	8716	0	0	0	848	0	0	0	290	0	0	0	1560	0	0	0	3468	0
D331Y	D331Y	p.Asp331Tyr	c.991G>T	both		VUS	P	Conflicting	5.61253e-05	22	38528924	rs199935023	C	A	gnomAD Exomes,gnomAD Genomes	PASS	PASS	ENST00000332509.3	p.Asp331Tyr	p.Asp331Tyr	c.991G>T	missense_variant	Pathogenic	30371		11	195990	5.61253e-05	0	0	0	18160	0	0	0	26424	0	0	0	8890	0	0	11	13680	0	0	0	18396	0
L129P	L129P	p.Leu129Pro	c.386T>C	both		VUS	VUS	VUS	5.0334e-05	22	38541484	rs374746113	A	G	gnomAD Exomes,gnomAD Genomes	PASS	PASS	ENST00000332509.3	p.Leu129Pro	p.Leu129Pro	c.386T>C	missense_variant	Conflicting interpretations of pathogenicity	159768		14	278142	5.0334e-05	0	0	14	24504	0	0	0	34862	0	0	0	10202	0	0	0	19714	0	0	0	24768	0
R710H	R710H	p.Arg710His	c.2129G>A	both		VUS	VUS	VUS	4.95109e-05	22	38509567	rs147455037	C	T	gnomAD Exomes,gnomAD Genomes	PASS	PASS	ENST00000332509.3	p.Arg710His	p.Arg710His	c.2129G>A	missense_variant	Conflicting interpretations of pathogenicity	402191		14	282766	4.95109e-05	0	0	1	24964	0	0	2	35440	0	0	0	10364	0	0	0	19950	0	0	0	25118	0
R635X	R635X	p.Arg635Ter	c.1903C>T	both		P	P	P	4.7839e-05	22	38511665	rs587784339	G	A	gnomAD Exomes	PASS	NA	ENST00000332509.3	p.Arg635Ter	p.Arg635Ter	c.1903C>T	stop_gained	Pathogenic	159749		7	146324	4.7839e-05	0	0	0	8042	0	0	2	25078	0	0	0	6966	0	0	1	11852	0	0	0	10990	0
R635Q	R635Q	p.Arg635Gln	c.1904G>A	both		LP	LP	P	3.89767e-05	22	38524357	rs746217497	C	T	gnomAD Exomes,gnomAD Genomes	PASS	PASS	ENST00000332509.3	p.Ala423Thr	p.Ala423Thr	c.1267G>A	missense_variant	Conflicting interpretations of pathogenicity	341640		11	282220	3.89767e-05	0	0	2	24942	0	0	7	35412	0	0	0	10350	0	0	0	19950	0	0	0	25102	0
R600Q	R600Q	p.Arg600Gln	c.1799G>A	both		LP	P	P	3.8939e-05	22	38512162	rs149712244	C	T	gnomAD Exomes,gnomAD Genomes	PASS	PASS	ENST00000332509.3	p.Arg600Gln	p.Arg600Gln	c.1799G>A	missense_variant	Pathogenic/Likely pathogenic	159748		11	282490	3.8939e-05	0	0	6	24928	0	0	0	35438	0	0	1	10348	0	0	1	19950	0	0	0	25112	0
R37X	R37X	p.Arg37Ter	c.109C>T	both		P	P	P	3.5848e-05	22	38565325	rs200075782	G	A	gnomAD Exomes	PASS	NA	ENST00000332509.3	p.Arg37Ter	p.Arg37Ter	c.109C>T	stop_gained	Pathogenic	30370		9	251062	3.5848e-05	0	0	0	16234	0	0	1	34576	0	0	0	10058	0	0	0	18390	0	0	0	21642	0
D331N	D331N	p.Asp331Asn	c.991G>A	both	11	VUS	VUS	VUS	3.57161e-05	22	38528924	rs199935023	C	T	gnomAD Exomes,gnomAD Genomes	PASS	PASS	ENST00000332509.3	p.Asp331Asn	p.Asp331Asn	c.991G>A	missense_variant	Conflicting interpretations of pathogenicity	522939		7	195990	3.57161e-05	0	0	0	18160	0	0	0	26424	0	0	0	8890	0	0	0	13680	0	0	0	18396	0
Y790X	Y790X	p.Tyr790Ter	c.2370_2371delTG	both	44	P	P	P	3.29935e-05	22	38508217	rs587784353	TCA	T	gnomAD Exomes	PASS	NA	ENST00000332509.3	p.Tyr790Ter	p.Tyr790Ter	c.2370_2371delTG	stop_gained	Pathogenic/Likely pathogenic	6201	lc_lof	8	242472	3.29935e-05	0	0	1	15202	0	0	0	33778	0	0	0	9748	0	0	0	18056	0	0	0	20820	0
NA	NA	c.209+2T>G	c.209+2T>G	Broad only	0		P	P	3.20143e-05	22	38565223	rs760904035	A	C	gnomAD Exomes	PASS	NA	ENST00000332509.3	c.209+2T>G		c.209+2T>G	splice_donor_variant	Likely pathogenic	1497317		8	249888	3.20143e-05	0	0	0	16126	0	0	0	34534	0	0	0	10028	0	0	0	18368	0	0	1	21616	0
E751K	E751K	p.Glu751Lys	c.2251G>A	both		VUS	VUS	VUS	3.1955e-05	22	38508536	rs1296348337	C	T	gnomAD Genomes	NA	PASS	ENST00000332509.3	p.Glu751Lys	p.Glu751Lys	c.2251G>A	missense_variant	Conflicting interpretations of pathogenicity	2138447		1	31294	3.1955e-05	0	0	0	8672	0	0	0	848	0	0	0	290	0	0	0	1556	0	0	1	3464	0
G638R	G638R	p.Gly638Arg	c.1912G>A	both		P	P	P	3.19e-05	22	38511656	rs1000303487	C	T	gnomAD Genomes	NA	PASS	ENST00000332509.3	p.Gly638Arg	p.Gly638Arg	c.1912G>A	missense_variant	Likely pathogenic	1324926		1	31348	3.19e-05	0	0	1	8700	0	0	0	848	0	0	0	288	0	0	0	1560	0	0	0	3476	0
NA	NA	c.1187-1G>A	c.1187-1G>A	both	5	VUS	VUS	VUS	3.18735e-05	22	38524438	rs1477656610	C	T	gnomAD Genomes	NA	PASS	ENST00000332509.3	c.1187-1G>A		c.1187-1G>A	splice_acceptor_variant	Conflicting interpretations of pathogenicity	813443		1	31374	3.18735e-05	0	0	0	8700	0	0	0	848	0	0	0	290	0	0	0	1560	0	0	1	3472	0
R591W	R591W	p.Arg591Trp	c.1771C>T	both		LP	P	P	3.1863e-05	22	38512190	rs1043378899	G	A	gnomAD Genomes	NA	PASS	ENST00000332509.3	p.Arg591Trp	p.Arg591Trp	c.1771C>T	missense_variant	Pathogenic/Likely pathogenic	1298894		1	31384	3.1863e-05	0	0	1	8704	0	0	0	848	0	0	0	290	0	0	0	1558	0	0	0	3474	0
NA	NA		c.610-1G>C	Broad only	6		P	P	3.18552e-05	22	38536177	rs1223788672	C	G	gnomAD Genomes	NA	PASS	ENST00000332509.3	c.610-1G>C		c.610-1G>C	splice_acceptor_variant				1	31392	3.18552e-05	0	0	1	8712	0	0	0	846	0	0	0	288	0	0	0	1560	0	0	0	3474	0
R39Q	R39Q	p.Arg39Gln	c.116G>A	both		VUS	VUS	VUS	2.78831e-05	22	38565318	rs144910769	C	T	gnomAD Exomes	PASS	NA	ENST00000332509.3	p.Arg39Gln	p.Arg39Gln	c.116G>A	missense_variant	Uncertain significance	1034007		7	251048	2.78831e-05	0	0	0	16234	0	0	0	34574	0	0	0	10060	0	0	0	18390	0	0	0	21644	0
R747W	R747W	p.Arg747Trp	c.2239C>T	Broad only			P	P	2.58038e-05	22	38508548	rs121908687	G	A	gnomAD Exomes	PASS	NA	ENST00000332509.3	p.Arg747Trp	p.Arg747Trp	c.2239C>T	missense_variant	Pathogenic/Likely pathogenic	6204		4	155016	2.58038e-05	0	0	0	8482	0	0	0	25294	0	0	1	8474	0	0	0	11452	0	0	0	14178	0
R329H	R329H	p.Arg329His	c.986G>A	both		VUS	VUS	VUS	2.53044e-05	22	38528929	rs587784363	C	T	gnomAD Exomes,gnomAD Genomes	PASS	PASS	ENST00000332509.3	p.Arg329His	p.Arg329His	c.986G>A	missense_variant	Conflicting interpretations of pathogenicity	159784		5	197594	2.53044e-05	0	0	0	18292	0	0	0	26612	0	0	0	8914	0	0	0	13860	0	0	0	18420	0
E786K	E786K	p.Glu786Lys	c.2356G>A	both		VUS	VUS	VUS	2.43147e-05	22	38508233	rs778705470	C	T	gnomAD Exomes	PASS	NA	ENST00000332509.3	p.Glu786Lys	p.Glu786Lys	c.2356G>A	missense_variant	Uncertain significance	1012262		6	246764	2.43147e-05	0	0	0	15652	0	0	3	34196	0	0	0	9910	0	0	0	18254	0	0	0	21212	0
K545R	K545R	p.Lys545Arg	c.1634A>G	both		LP	P	P	2.38739e-05	22	38516874	rs121908681	T	C	gnomAD Exomes	PASS	NA	ENST00000332509.3	p.Lys545Arg	p.Lys545Arg	c.1634A>G	missense_variant	Likely pathogenic	159741		6	251320	2.38739e-05	0	0	0	16250	0	0	0	34590	0	0	0	10078	0	0	6	18394	0	0	0	21592	0
c.1077G>A(=)	c.1077G>A(=)		c.1077G>A	both	21	P	P	P	2.19705e-05	22	38528838	rs368497893	C	T	gnomAD Exomes,gnomAD Genomes	PASS	PASS	ENST00000332509.3	p.Ser359Ser	p.Ser359Ser	c.1077G>A	splice_region_variant	Pathogenic	279875		4	182062	2.19705e-05	0	0	0	17188	0	0	0	25764	0	0	0	8778	0	0	2	12982	0	0	0	14804	0
D283G	D283G	p.Asp283Gly	c.848A>G	both	6	LP	VUS	Conflicting	2.00128e-05	22	38531041	rs746405809	T	C	gnomAD Exomes	PASS	NA	ENST00000332509.3	p.Asp283Gly	p.Asp283Gly	c.848A>G	missense_variant	Conflicting interpretations of pathogenicity	1217847		5	249840	2.00128e-05	0	0	0	16216	0	0	0	34516	0	0	0	10060	0	0	0	18360	0	0	0	21470	0
A633V	A633V	p.Ala633Val	c.1898C>T	both		VUS	VUS	VUS	1.85591e-05	22	38511670	rs201657455	G	A	gnomAD Exomes,gnomAD Genomes	PASS	PASS	ENST00000332509.3	p.Ala633Val	p.Ala633Val	c.1898C>T	missense_variant	Conflicting interpretations of pathogenicity	1180788		3	161646	1.85591e-05	0	0	2	15920	0	0	0	24996	0	0	0	6420	0	0	0	12780	0	0	0	12124	0
N252TfsX9	N252TfsX9	p.Asn252ThrfsTer9	c.755delA	both	9	P	P	P	1.81043e-05	22	38536030	rs771809118	GT	G	gnomAD Exomes,gnomAD Genomes	PASS	PASS	ENST00000332509.3	p.Asn252ThrfsTer9	p.Asn252ThrfsTer9	c.755delA	frameshift_variant	Pathogenic/Likely pathogenic	159778		5	276178	1.81043e-05	0	0	0	24354	0	0	0	34860	0	0	0	10198	0	0	0	19822	0	0	0	24130	0
D739H	D739H	p.Asp739His	c.2215G>C	both		LP	VUS	Conflicting	1.62466e-05	22	38508572	rs587784349	C	G	gnomAD Exomes,gnomAD Genomes	PASS	PASS	ENST00000332509.3	p.Asp739His	p.Asp739His	c.2215G>C	missense_variant	Conflicting interpretations of pathogenicity	159761		3	184654	1.62466e-05	0	0	1	17170	0	0	0	25954	0	0	0	8714	0	0	0	12828	0	0	0	17844	0
R600W	R600W	p.Arg600Trp	c.1798C>T	both		LP	P	P	1.59318e-05	22	38512163	rs368008077	G	A	gnomAD Exomes	PASS	NA	ENST00000332509.3	p.Arg600Trp	p.Arg600Trp	c.1798C>T	missense_variant	Pathogenic/Likely pathogenic	1197568		4	251070	1.59318e-05	0	0	0	16212	0	0	0	34590	0	0	0	10058	0	0	1	18392	0	0	0	21648	0
A227V	A227V	p.Ala227Val	c.680C>T	both		LP	VUS	Conflicting	1.5925e-05	22	38536106	rs764957976	G	A	gnomAD Exomes	PASS	NA	ENST00000332509.3	p.Ala227Val	p.Ala227Val	c.680C>T	missense_variant	Uncertain significance	1511286		4	251178	1.5925e-05	0	0	0	16244	0	0	1	34586	0	0	0	10072	0	0	0	18386	0	0	0	21592	0
S557L	S557L	p.Ser557Leu	c.1670C>T	both	9	VUS	P	Conflicting	1.59139e-05	22	38516838	rs769047790	G	A	gnomAD Exomes	PASS	NA	ENST00000332509.3	p.Ser557Leu	p.Ser557Leu	c.1670C>T	missense_variant	Pathogenic/Likely pathogenic	2196766		4	251352	1.59139e-05	0	0	0	16246	0	0	0	34592	0	0	0	10080	0	0	0	18392	0	0	1	21626	0
A499T	A499T	p.Ala499Thr	c.1495G>A	both		VUS	VUS	VUS	1.56759e-05	22	38519198	rs141045127	C	T	gnomAD Exomes,gnomAD Genomes	PASS	PASS	ENST00000332509.3	p.Ala499Thr	p.Ala499Thr	c.1495G>A	missense_variant	Conflicting interpretations of pathogenicity	803693		3	191376	1.56759e-05	0	0	1	17748	0	0	1	25876	0	0	0	8840	0	0	0	13240	0	0	0	19014	0
A516V	A516V	p.Ala516Val	c.1547C>T	both		VUS	VUS	VUS	1.27267e-05	22	38519146	rs151108668	G	A	gnomAD Exomes	PASS	NA	ENST00000332509.3	p.Ala516Val	p.Ala516Val	c.1547C>T	missense_variant	Conflicting interpretations of pathogenicity	2138449		2	157150	1.27267e-05	0	0	1	8806	0	0	0	24826	0	0	0	8530	0	0	0	11390	0	0	0	15386	0
A341T	A341T	p.Ala341Thr	c.1021G>A	both		P	VUS	Conflicting	1.24116e-05	22	38528894	rs769000561	C	T	gnomAD Exomes	PASS	NA	ENST00000332509.3	p.Ala341Thr	p.Ala341Thr	c.1021G>A	missense_variant	Conflicting interpretations of pathogenicity	987077		2	161140	1.24116e-05	0	0	0	9130	0	0	0	25386	0	0	0	8564	0	0	0	11912	0	0	0	14396	0
G653S	G653S	p.Gly653Ser	c.1957G>A	both		VUS	VUS	VUS	1.20965e-05	22	38511611	rs754204295	C	T	gnomAD Exomes	PASS	NA	ENST00000332509.3	p.Gly653Ser	p.Gly653Ser	c.1957G>A	missense_variant	Uncertain significance	1301347		3	248006	1.20965e-05	0	0	0	15846	0	0	1	34320	0	0	0	9954	0	0	0	18312	0	0	0	21268	0
P93H	P93H	p.Pro93His	c.278C>A	both		LP	VUS	Conflicting	1.19601e-05	22	38541592	rs775075021	G	T	gnomAD Exomes	PASS	NA	ENST00000332509.3	p.Pro93His	p.Pro93His	c.278C>A	missense_variant	Uncertain significance	2412653		3	250834	1.19601e-05	0	0	0	16204	0	0	0	34510	0	0	0	10064	0	0	3	18368	0	0	0	21610	0
R538H	R538H	p.Arg538His	c.1613G>A	both		LP	P	P	1.19452e-05	22	38516895	rs535486098	C	T	gnomAD Exomes	PASS	NA	ENST00000332509.3	p.Arg538His	p.Arg538His	c.1613G>A	missense_variant	Pathogenic/Likely pathogenic	159739		3	251146	1.19452e-05	0	0	0	16248	0	0	0	34590	0	0	0	10078	0	0	1	18388	0	0	0	21492	0
E567K	E567K	p.Glu567Lys	c.1699G>A	both		VUS	VUS	VUS	1.19379e-05	22	38516809	rs587784337	C	T	gnomAD Exomes	PASS	NA	ENST00000332509.3	p.Glu567Lys	p.Glu567Lys	c.1699G>A	missense_variant	Conflicting interpretations of pathogenicity	159743		3	251300	1.19379e-05	0	0	0	16250	0	0	3	34590	0	0	0	10080	0	0	0	18390	0	0	0	21606	0
NA	NA	c.1186+1G>T	c.1186+1G>T	both	4	VUS	VUS	VUS	1.19347e-05	22	38525460	rs761815070	C	A	gnomAD Exomes	PASS	NA	ENST00000332509.3	c.1186+1G>T		c.1186+1G>T	splice_donor_variant				3	251368	1.19347e-05	0	0	3	16250	0	0	0	34586	0	0	0	10078	0	0	0	18390	0	0	0	21648	0
R632W	R632W	p.Arg632Trp	c.1894C>T	both		LP	P	P	1.1787e-05	22	38511674	rs121908683	G	A	gnomAD Exomes,gnomAD Genomes	PASS	PASS	ENST00000332509.3	p.Arg632Trp	p.Arg632Trp	c.1894C>T	missense_variant	Pathogenic/Likely pathogenic	6199		3	254518	1.1787e-05	0	0	2	21698	0	0	0	32888	0	0	0	9790	0	0	0	18594	0	0	0	22408	0
V310E	V310E	p.Val310Glu	c.929T>A	both		LP	VUS	Conflicting	1.11046e-05	22	38528986	rs121908682	A	T	gnomAD Exomes	PASS	NA	ENST00000332509.3	p.Val310Glu	p.Val310Glu	c.929T>A	missense_variant	Uncertain significance	6197		2	180106	1.11046e-05	0	0	0	10718	0	0	0	27152	0	0	0	8836	0	0	0	13610	0	0	0	15284	0
A781T	A781T	p.Ala781Thr	c.2341G>A	both		VUS	VUS	VUS	1.07057e-05	22	38508248	rs139093920	C	T	gnomAD Exomes,gnomAD Genomes	PASS	PASS	ENST00000332509.3	p.Ala781Thr	p.Ala781Thr	c.2341G>A	missense_variant	Conflicting interpretations of pathogenicity	1459239		3	280224	1.07057e-05	0	0	0	24610	0	0	0	35216	0	0	0	10286	0	0	1	19906	0	0	0	24882	0
P353L	P353L	p.Pro353Leu	c.1058C>T	both		LP	VUS	Conflicting	1.06872e-05	22	38528857	rs587784326	G	A	gnomAD Exomes,gnomAD Genomes	PASS	PASS	ENST00000332509.3	p.Pro353Leu	p.Pro353Leu	c.1058C>T	missense_variant	Conflicting interpretations of pathogenicity	159726		2	187140	1.06872e-05	0	0	1	17520	0	0	0	26032	0	0	0	8834	0	0	0	13202	0	0	0	16344	0
Q763X	Q763X	p.Gln763Ter	c.2287C>T	Broad only	0		P	P	1.0681e-05	22	38508302	rs373493102	G	A	gnomAD Exomes,gnomAD Genomes	PASS	PASS	ENST00000332509.3	p.Gln763Ter	p.Gln763Ter	c.2287C>T	stop_gained	Likely pathogenic	1177288		3	280872	1.0681e-05	0	0	2	24686	0	0	0	35330	0	0	0	10308	0	0	1	19902	0	0	0	24894	0
R70X	R70X	p.Arg70Ter	c.208C>T	both		P	P	P	1.06623e-05	22	38565226	rs886039552	G	A	gnomAD Exomes,gnomAD Genomes	PASS	PASS	ENST00000332509.3	p.Arg70Ter	p.Arg70Ter	c.208C>T	stop_gained	Pathogenic	265449		3	281364	1.06623e-05	0	0	1	24852	0	0	2	35386	0	0	0	10320	0	0	0	19928	0	0	0	25084	0
R538C	R538C	p.Arg538Cys	c.1612C>T	both		LP	VUS	Conflicting	1.06188e-05	22	38516896	rs370691849	G	A	gnomAD Exomes,gnomAD Genomes	PASS	PASS	ENST00000332509.3	p.Arg538Cys	p.Arg538Cys	c.1612C>T	missense_variant	Conflicting interpretations of pathogenicity	159738		3	282518	1.06188e-05	0	0	0	24962	0	0	0	35438	0	0	0	10366	0	0	0	19948	0	0	2	24952	0
R543C	R543C	p.Arg543Cys	c.1627C>T	both		LP	P	P	1.0615e-05	22	38516881	rs753874848	G	A	gnomAD Exomes,gnomAD Genomes	PASS	PASS	ENST00000332509.3	p.Arg543Cys	p.Arg543Cys	c.1627C>T	missense_variant	Pathogenic/Likely pathogenic	871834		3	282620	1.0615e-05	0	0	0	24960	0	0	0	35436	0	0	0	10368	0	0	0	19952	0	0	0	25022	0
S359int	S359int	p.Ser359int	c.1078-3C>A	both		VUS	VUS	VUS	1.06097e-05	22	38525572	rs746666741	G	T	gnomAD Exomes,gnomAD Genomes	PASS	PASS	ENST00000332509.3	c.1078-3C>A		c.1078-3C>A	splice_region_variant	Uncertain significance	2412650		3	282760	1.06097e-05	0	0	1	24958	0	0	0	35434	0	0	0	10368	0	0	0	19950	0	0	0	25122	0
A80T	A80T	p.Ala80Thr	c.238G>A	both		LP	P	P	8.02704e-06	22	38541632	rs121908685	C	T	gnomAD Exomes	PASS	NA	ENST00000332509.3	p.Ala80Thr	p.Ala80Thr	c.238G>A	missense_variant	Conflicting interpretations of pathogenicity	6202		2	249158	8.02704e-06	0	0	0	16016	0	0	0	34320	0	0	0	10000	0	0	1	18286	0	0	0	21516	0
T661M	T661M	p.Thr661Met	c.1982C>T	both		LP	P	P	8.01077e-06	22	38511586	rs767689496	G	A	gnomAD Exomes	PASS	NA	ENST00000332509.3	p.Thr661Met	p.Thr661Met	c.1982C>T	missense_variant				2	249664	8.01077e-06	0	0	0	16050	0	0	0	34466	0	0	0	10008	0	0	1	18370	0	0	0	21484	0
L107CfsX4	L107CfsX4	p.Leu107CysfsTer4	c.319delC	both	8	P	P	P	7.99252e-06	22	38541550	rs776376695	AG	A	gnomAD Exomes	PASS	NA	ENST00000332509.3	p.Leu107CysfsTer4	p.Leu107CysfsTer4	c.319delC	frameshift_variant	Pathogenic/Likely pathogenic	984695		2	250234	7.99252e-06	0	0	0	16156	0	0	0	34440	0	0	0	10048	0	0	0	18362	0	0	0	21578	0
P416TfsX97	P416TfsX97	p.Pro416ThrfsTer97	c.1246_1247delCC	Broad only	0		P	P	7.97544e-06	22	38524376	rs964087325	TGG	T	gnomAD Exomes	PASS	NA	ENST00000332509.3	p.Pro416ThrfsTer97	p.Pro416ThrfsTer97	c.1246_1247delCC	frameshift_variant				2	250770	7.97544e-06	0	0	0	16230	0	0	0	34560	0	0	0	10058	0	0	0	18386	0	0	0	21618	0
V421SfsX26	V421SfsX26	p.Val421SerfsTer26	c.1261delG	Broad only	0		P	P	7.97397e-06	22	38524362	rs781679211	AC	A	gnomAD Exomes	PASS	NA	ENST00000332509.3	p.Val421SerfsTer26	p.Val421SerfsTer26	c.1261delG	frameshift_variant				2	250816	7.97397e-06	0	0	0	16234	0	0	0	34560	0	0	0	10060	0	0	2	18390	0	0	0	21634	0
T476sd	T476sd	p.Thr467sd	c.1427+1G>A	both		P	P	P	7.96495e-06	22	38522377	rs750939090	C	T	gnomAD Exomes	PASS	NA	ENST00000332509.3	c.1427+1G>A		c.1427+1G>A	splice_donor_variant	Pathogenic/Likely pathogenic	437465		2	251100	7.96495e-06	0	0	0	16232	0	0	0	34572	0	0	0	10068	0	0	2	18388	0	0	0	21606	0
R23Q	R23Q	p.Arg23Gln	c.68G>A	both	5	VUS	VUS	VUS	7.95805e-06	22	38565366	rs34482513	C	T	gnomAD Exomes	PASS	NA	ENST00000332509.3	p.Arg23Gln	p.Arg23Gln	c.68G>A	missense_variant	Uncertain significance	159776		2	251318	7.95805e-06	0	0	0	16244	0	0	0	34578	0	0	1	10076	0	0	0	18388	0	0	0	21642	0
R710VfsX51	R710VfsX51	p.Arg710ValfsTer51	c.2128delC	both	1	VUS	VUS	VUS	7.9557e-06	22	38509567	rs147455037	CG	C	gnomAD Exomes	PASS	NA	ENST00000332509.3	p.Arg710ValfsTer51	p.Arg710ValfsTer51	c.2128delC	frameshift_variant	Uncertain significance	2412778		2	251392	7.9557e-06	0	0	0	16252	0	0	0	34592	0	0	0	10074	0	0	0	18392	0	0	0	21646	0
R710C	R710C	p.Arg710Cys	c.2128C>T	both		VUS	VUS	VUS	7.95551e-06	22	38509568	rs587784347	G	A	gnomAD Exomes	PASS	NA	ENST00000332509.3	p.Arg710Cys	p.Arg710Cys	c.2128C>T	missense_variant	Conflicting interpretations of pathogenicity	159759		2	251398	7.95551e-06	0	0	0	16252	0	0	0	34590	0	0	0	10074	0	0	0	18394	0	0	0	21648	0
L405AfsX108	L405AfsX108	p.Leu405AlafsTer108	c.1213_1214delCT	Broad only	0		P	P	7.08687e-06	22	38524409	rs1290554462	CAG	C	gnomAD Exomes,gnomAD Genomes	PASS	PASS	ENST00000332509.3	p.Leu405AlafsTer108	p.Leu405AlafsTer108	c.1213_1214delCT	frameshift_variant				2	282212	7.08687e-06	0	0	2	24940	0	0	0	35410	0	0	0	10358	0	0	0	19950	0	0	0	25102	0
R741W	R741W	p.Arg741Trp	c.2221C>T	both		P	P	P	6.46504e-06	22	38508566	rs530348521	G	A	gnomAD Exomes	PASS	NA	ENST00000332509.3	p.Arg741Trp	p.Arg741Trp	c.2221C>T	missense_variant	Pathogenic/Likely pathogenic	265448		1	154678	6.46504e-06	0	0	0	8574	0	0	1	25224	0	0	0	8448	0	0	0	11384	0	0	0	14274	0
c.1591+5G>C	c.1591+5G>C	c.1591+5G>C	c.1591+5G>C	both	3	VUS	VUS	VUS	6.42541e-06	22	38519097	rs1064796469	C	G	gnomAD Exomes	PASS	NA	ENST00000332509.3	c.1591+5G>C		c.1591+5G>C	splice_region_variant	Conflicting interpretations of pathogenicity	423516	os_lof	1	155632	6.42541e-06	0	0	0	8714	0	0	0	24790	0	0	0	8514	0	0	0	11340	0	0	0	14912	0
G517C	G517C	p.Gly517Cys	c.1549G>T	both		P	VUS	Conflicting	6.36367e-06	22	38519144	rs1289140545	C	A	gnomAD Exomes	PASS	NA	ENST00000332509.3	p.Gly517Cys	p.Gly517Cys	c.1549G>T	missense_variant	Uncertain significance	2412646		1	157142	6.36367e-06	0	0	0	8798	0	0	0	24824	0	0	0	8528	0	0	0	11388	0	0	0	15404	0
L511P	L511P	p.Leu511Pro	c.1532T>C	Broad only	0		VUS	VUS	6.33922e-06	22	38519161	rs1356679312	A	G	gnomAD Exomes	PASS	NA	ENST00000332509.3	p.Leu511Pro	p.Leu511Pro	c.1532T>C	missense_variant	Conflicting interpretations of pathogenicity	449896		1	157748	6.33922e-06	0	0	0	8842	0	0	0	24862	0	0	0	8532	0	0	0	11428	0	0	0	15474	0
C750Y	C750Y	p.Cys750Tyr	c.2249G>A	both		LP	VUS	Conflicting	6.31935e-06	22	38508538	rs751225193	C	T	gnomAD Exomes	PASS	NA	ENST00000332509.3	p.Cys750Tyr	p.Cys750Tyr	c.2249G>A	missense_variant	Conflicting interpretations of pathogenicity	1339155		1	158244	6.31935e-06	0	0	0	8726	0	0	0	25520	0	0	0	8506	0	0	0	11666	0	0	0	14478	0
V753F	V753F	p.Val753Phe	c.2257G>T	both		LP	VUS	Conflicting	6.28512e-06	22	38508530	rs1289082887	C	A	gnomAD Exomes	PASS	NA	ENST00000332509.3	p.Val753Phe	p.Val753Phe	c.2257G>T	missense_variant	Uncertain significance	1388593		1	159106	6.28512e-06	0	0	0	8868	0	0	0	25554	0	0	0	8514	0	0	0	11706	0	0	0	14544	0
E501Q	E501Q	p.Glu501Gln	c.1501G>C	both		VUS	VUS	VUS	6.26912e-06	22	38519192	rs587784332	C	G	gnomAD Exomes	PASS	NA	ENST00000332509.3	p.Glu501Gln	p.Glu501Gln	c.1501G>C	missense_variant	Conflicting interpretations of pathogenicity	159733		1	159512	6.26912e-06	0	0	0	9022	0	0	0	24974	0	0	0	8544	0	0	0	11638	0	0	0	15530	0
L497F	L497F	p.Leu497Phe	c.1489C>T	Broad only	0		VUS	VUS	6.21365e-06	22	38519204	rs587784331	G	A	gnomAD Exomes	PASS	NA	ENST00000332509.3	p.Leu497Phe	p.Leu497Phe	c.1489C>T	missense_variant	Conflicting interpretations of pathogenicity	159732		1	160936	6.21365e-06	0	0	0	9118	0	0	0	25110	0	0	0	8556	0	0	0	11812	0	0	0	15568	0
G340R	G340R	p.Gly340Arg	c.1018G>A	both		VUS	VUS	VUS	6.19333e-06	22	38528897	rs1320175325	C	T	gnomAD Exomes	PASS	NA	ENST00000332509.3	p.Gly340Arg	p.Gly340Arg	c.1018G>A	missense_variant	Uncertain significance	2412651		1	161464	6.19333e-06	0	0	0	9174	0	0	0	25404	0	0	0	8566	0	0	0	11918	0	0	0	14508	0
L491R	L491R	p.Leu491Arg	c.1472T>G	both		VUS	VUS	VUS	6.08095e-06	22	38519221	rs1449537489	A	C	gnomAD Exomes	PASS	NA	ENST00000332509.3	p.Leu491Arg	p.Leu491Arg	c.1472T>G	missense_variant	Uncertain significance	2412647		1	164448	6.08095e-06	0	0	0	9418	0	0	1	25414	0	0	0	8594	0	0	0	12154	0	0	0	15714	0
L481Q	L481Q	p.Leu481Gln	c.1442T>A	both		LP	P	P	5.92242e-06	22	38519251	rs587784330	A	T	gnomAD Exomes	PASS	NA	ENST00000332509.3	p.Leu481Gln	p.Leu481Gln	c.1442T>A	missense_variant	Pathogenic/Likely pathogenic	159731		1	168850	5.92242e-06	0	0	0	9824	0	0	1	25880	0	0	0	8624	0	0	0	12696	0	0	0	15892	0
V323M	V323M	p.Val323Met	c.967G>A	MM only		LP		P	5.84433e-06	22	38528948	rs1456513786	C	T	gnomAD Exomes	PASS	NA	ENST00000332509.3	p.Val323Met	p.Val323Met	c.967G>A	missense_variant				1	171106	5.84433e-06	0	0	1	9976	0	0	0	26170	0	0	0	8718	0	0	0	12814	0	0	0	15114	0
c.1880-1G>A	c.1880-1G>A		c.1880-1G>A	Broad only	0		P	P	4.46748e-06	22	38511689	rs1025497590	C	T	gnomAD Exomes	PASS	NA	ENST00000332509.3	c.1880-1G>A		c.1880-1G>A	splice_acceptor_variant				1	223840	4.46748e-06	0	0	0	13232	0	0	0	32034	0	0	0	9450	0	0	0	17106	0	0	0	19022	0
Q797X	Q797X	p.Gln797Ter	c.2389C>T	both		P	VUS	Conflicting	4.40657e-06	22	38508200	rs1173200526	G	A	gnomAD Exomes	PASS	NA	ENST00000332509.3	p.Gln797Ter	p.Gln797Ter	c.2389C>T	stop_gained	Uncertain significance	2412777	lc_lof	1	226934	4.40657e-06	0	0	0	13852	0	0	0	32084	0	0	0	9422	0	0	1	17080	0	0	0	19578	0
H792P	H792P	p.His792Pro	c.2375A>C	both		VUS	VUS	VUS	4.15998e-06	22	38508214	rs893021938	T	G	gnomAD Exomes	PASS	NA	ENST00000332509.3	p.His792Pro	p.His792Pro	c.2375A>C	missense_variant	Uncertain significance	1303106		1	240386	4.15998e-06	0	0	0	14996	0	0	0	33602	0	0	0	9692	0	0	0	17998	0	0	0	20632	0
G253S	G253S	p.Gly253Ser	c.757G>A	Broad only	0		VUS	VUS	4.09759e-06	22	38536029	rs745643715	C	T	gnomAD Exomes	PASS	NA	ENST00000332509.3	p.Gly253Ser	p.Gly253Ser	c.757G>A	missense_variant	Conflicting interpretations of pathogenicity	807465		1	244046	4.09759e-06	0	0	0	15558	0	0	0	33954	0	0	0	9890	0	0	0	18212	0	0	0	20620	0
Q73PfsX7	Q73PfsX7	p.Gln73ProfsTer7	c.217dupC	both	1	P	P	p	4.06002e-06	22	38541652	rs759232937	T	TG	gnomAD Exomes	PASS	NA	ENST00000332509.3	p.Gln73ProfsTer7	p.Gln73ProfsTer7	c.217dupC	frameshift_variant				1	246304	4.06002e-06	0	0	0	15764	0	0	1	33952	0	0	0	9914	0	0	0	18092	0	0	0	21324	0
W783X	W783X	p.Trp783Ter	c.2349G>A	Broad only	0		P	P	4.02842e-06	22	38508240	rs775386225	C	T	gnomAD Exomes	PASS	NA	ENST00000332509.3	p.Trp783Ter	p.Trp783Ter	c.2349G>A	stop_gained	Pathogenic/Likely pathogenic	1012697	lc_lof	1	248236	4.02842e-06	0	0	0	15824	0	0	1	34318	0	0	0	9962	0	0	0	18326	0	0	0	21376	0
c.2034+1G>T	c.2034+1G>T		c.2034+1G>T	Broad only	0		P	P	4.02726e-06	22	38511533	rs1316614474	C	A	gnomAD Exomes	PASS	NA	ENST00000332509.3	c.2034+1G>T		c.2034+1G>T	splice_donor_variant				1	248308	4.02726e-06	0	0	0	15834	0	0	0	34392	0	0	0	9924	0	0	0	18352	0	0	1	21292	0
A244_N247del	A244_N247del	p.Ala244_Asn247del	c.729_740delTGCTCGGTGCAA	both	4	VUS	VUS	VUS	4.02243e-06	22	38536045	rs587784360	GTTGCACCGAGCA	G	gnomAD Exomes	PASS	NA	ENST00000332509.3	p.Ala244_Asn247del	p.Ala244_Asn247del	c.729_740delTGCTCGGTGCAA	inframe_deletion	Conflicting interpretations of pathogenicity	159777		1	248606	4.02243e-06	0	0	0	16008	0	0	0	34330	0	0	0	10008	0	0	0	18370	0	0	0	21150	0
W293X	W293X	p.Trp293Ter	c.879G>A	Broad only	0		P	P	4.01584e-06	22	38531010	rs766273909	C	T	gnomAD Exomes	PASS	NA	ENST00000332509.3	p.Trp293Ter	p.Trp293Ter	c.879G>A	stop_gained				1	249014	4.01584e-06	0	0	0	16144	0	0	0	34556	0	0	0	10056	0	0	0	18350	0	0	0	21356	0
NA	NA	c.2277-2A>C	c.2277-2A>C	Broad only	0		VUS	VUS	4.01323e-06	22	38508314	rs552606315	T	G	gnomAD Exomes	PASS	NA	ENST00000332509.3	c.2277-2A>C		c.2277-2A>C	splice_acceptor_variant	Conflicting interpretations of pathogenicity	504363		1	249176	4.01323e-06	0	0	0	15948	0	0	1	34446	0	0	0	10002	0	0	0	18344	0	0	0	21380	0
L451YfsX20	L451YfsX20	p.Leu451TyrfsTer20	c.1351delC	both	8	P	P	P	4.01274e-06	22	38522453	rs587784329	AG	A	gnomAD Exomes	PASS	NA	ENST00000332509.3	p.Leu451TyrfsTer20	p.Leu451TyrfsTer20	c.1351delC	frameshift_variant	Pathogenic	159730		1	249206	4.01274e-06	0	0	0	16096	0	0	0	34520	0	0	0	10010	0	0	0	18356	0	0	0	21286	0
N658K	N658K	p.Asn658Lys	c.1974C>A	Broad only			VUS	VUS	4.00792e-06	22	38511594	rs1048444597	G	T	gnomAD Exomes	PASS	NA	ENST00000332509.3	p.Asn658Lys	p.Asn658Lys	c.1974C>A	missense_variant	Conflicting interpretations of pathogenicity	1303473		1	249506	4.00792e-06	0	0	0	16028	0	0	1	34466	0	0	0	10010	0	0	0	18362	0	0	0	21458	0
P660R	P660R	p.Pro660Arg	c.1979C>G	Broad only	0		VUS	VUS	4.00734e-06	22	38511589	rs547175863	G	C	gnomAD Exomes	PASS	NA	ENST00000332509.3	p.Pro660Arg	p.Pro660Arg	c.1979C>G	missense_variant	Conflicting interpretations of pathogenicity	372976		1	249542	4.00734e-06	0	0	0	16032	0	0	1	34474	0	0	0	10004	0	0	0	18362	0	0	0	21462	0
Q108X	Q108X	p.Gln108Ter	c.322C>T	Broad only	0		P	P	3.99597e-06	22	38541548	rs749832213	G	A	gnomAD Exomes	PASS	NA	ENST00000332509.3	p.Gln108Ter	p.Gln108Ter	c.322C>T	stop_gained				1	250252	3.99597e-06	0	0	0	16140	0	0	0	34464	0	0	0	10046	0	0	0	18362	0	0	0	21590	0
I444TfsX3	I444TfsX3	p.Ile444ThrfsTer3	c.1331delT	Broad only	0		P	P	3.99565e-06	22	38524292	rs757637622	GA	G	gnomAD Exomes	PASS	NA	ENST00000332509.3	p.Ile444ThrfsTer3	p.Ile444ThrfsTer3	c.1331delT	frameshift_variant				1	250272	3.99565e-06	0	0	0	16248	0	0	0	34576	0	0	0	10056	0	0	0	18388	0	0	0	21632	0
Q66EfsX13	Q66EfsX13	p.Gln66GlufsTer13	c.196_197delCA	Broad only	0		P	P	3.99291e-06	22	38565236	rs762458355	CTG	C	gnomAD Exomes	PASS	NA	ENST00000332509.3	p.Gln66GlufsTer13	p.Gln66GlufsTer13	c.196_197delCA	frameshift_variant				1	250444	3.99291e-06	0	0	0	16188	0	0	0	34556	0	0	0	10044	0	0	0	18378	0	0	0	21638	0
L240P	L240P	p.Leu240Pro	c.719T>C	Broad only	2		VUS	VUS	3.99058e-06	22	38536067	rs766760828	A	G	gnomAD Exomes	PASS	NA	ENST00000332509.3	p.Leu240Pro	p.Leu240Pro	c.719T>C	missense_variant	Uncertain significance	2412652		1	250590	3.99058e-06	0	0	0	16198	0	0	0	34522	0	0	0	10060	0	0	0	18386	0	0	0	21472	0
M1?	M1?	p.Met1?	c.1A>G	both	21	P	P	P	3.98842e-06	22	38565433	rs1167198937	T	C	gnomAD Exomes	PASS	NA	ENST00000332509.3	p.Met1?	p.Met1?	c.1A>G	start_lost	Pathogenic	2412655		1	250726	3.98842e-06	0	0	0	16146	0	0	0	34514	0	0	0	10062	0	0	0	18386	0	0	0	21608	0
c.1592-2A>C	c.1592-2A>C		c.1592-2A>C	Broad only	0		P	P	3.98813e-06	22	38516918	rs1465629909	T	G	gnomAD Exomes	PASS	NA	ENST00000332509.3	c.1592-2A>C		c.1592-2A>C	splice_acceptor_variant	Pathogenic/Likely pathogenic	561085		1	250744	3.98813e-06	0	0	0	16234	0	0	0	34584	0	0	0	10076	0	0	0	18376	0	0	0	21260	0
A411PfsX36	A411PfsX36	p.Ala411ProfsTer36	c.1231delG	MM only	1	P		p	3.9874e-06	22	38524392	rs1299990014	GC	G	gnomAD Exomes	PASS	NA	ENST00000332509.3	p.Ala411ProfsTer36	p.Ala411ProfsTer36	c.1231delG	frameshift_variant				1	250790	3.9874e-06	0	0	0	16232	0	0	0	34556	0	0	0	10060	0	0	0	18392	0	0	0	21628	0
V409WfsX38	V409WfsX38	p.Val409TrpfsTer38	c.1225delG	Broad only	0		P	P	3.98705e-06	22	38524398	rs1324577013	AC	A	gnomAD Exomes	PASS	NA	ENST00000332509.3	p.Val409TrpfsTer38	p.Val409TrpfsTer38	c.1225delG	frameshift_variant				1	250812	3.98705e-06	0	0	0	16234	0	0	0	34562	0	0	0	10060	0	0	1	18390	0	0	0	21620	0
Q100X	Q100X	p.Gln100Ter	c.298C>T	Broad only	0		P	P	3.98641e-06	22	38541572	rs1416924105	G	A	gnomAD Exomes	PASS	NA	ENST00000332509.3	p.Gln100Ter	p.Gln100Ter	c.298C>T	stop_gained	Likely pathogenic	432695		1	250852	3.98641e-06	0	0	0	16206	0	0	0	34528	0	0	0	10060	0	0	0	18372	0	0	0	21624	0
P99LfsX12	P99LfsX12	p.Pro99LeufsTer12	c.296delC	Broad only	0		P	P	3.98635e-06	22	38541573	rs1457538438	AG	A	gnomAD Exomes	PASS	NA	ENST00000332509.3	p.Pro99LeufsTer12	p.Pro99LeufsTer12	c.296delC	frameshift_variant				1	250856	3.98635e-06	0	0	0	16202	0	0	1	34522	0	0	0	10064	0	0	0	18370	0	0	0	21626	0
H432IfsX15	H432IfsX15	p.His432IlefsTer15	c.1294delC	Broad only	0		VUS	VUS	3.98597e-06	22	38524329	rs1282655744	TG	T	gnomAD Exomes	PASS	NA	ENST00000332509.3	p.His432IlefsTer15	p.His432IlefsTer15	c.1294delC	frameshift_variant	Likely pathogenic	1705054		1	250880	3.98597e-06	0	0	0	16240	0	0	0	34578	0	0	0	10064	0	0	0	18388	0	0	0	21640	0
Q43X	Q43X	p.Gln43Ter	c.127C>T	Broad only	0		P	P	3.98486e-06	22	38565307	rs761956614	G	A	gnomAD Exomes	PASS	NA	ENST00000332509.3	p.Gln43Ter	p.Gln43Ter	c.127C>T	stop_gained	Pathogenic	2412654		1	250950	3.98486e-06	0	0	0	16220	0	0	0	34572	0	0	0	10060	0	0	0	18386	0	0	0	21644	0
E595X	E595X	p.Glu595Ter	c.1783G>T	Broad only	0		P	P	3.98457e-06	22	38512178	rs780015355	C	A	gnomAD Exomes	PASS	NA	ENST00000332509.3	p.Glu595Ter	p.Glu595Ter	c.1783G>T	stop_gained				1	250968	3.98457e-06	0	0	0	16204	0	0	0	34592	0	0	0	10054	0	0	0	18390	0	0	0	21630	0
P593Q		p.Pro593Gln	c.1778C>A	Broad only	0		LP	P	3.98346e-06	22	38512183	rs1451486649	G	T	gnomAD Exomes	PASS	NA	ENST00000332509.3	p.Pro593Gln	p.Pro593Gln	c.1778C>A	missense_variant	Likely pathogenic	1335933		1	251038	3.98346e-06	0	0	1	16208	0	0	0	34590	0	0	0	10064	0	0	0	18390	0	0	0	21644	0
P593L	P593L	p.Pro593Leu	c.1778C>T	both		VUS	VUS	VUS	3.98346e-06	22	38512183	rs1451486649	G	A	gnomAD Exomes	PASS	NA	ENST00000332509.3	p.Pro593Leu	p.Pro593Leu	c.1778C>T	missense_variant	Conflicting interpretations of pathogenicity	803690		1	251038	3.98346e-06	0	0	1	16208	0	0	0	34590	0	0	0	10064	0	0	0	18390	0	0	0	21644	0
T476sd	T476sd	p.Thr476sd	c.1427+2T>C	both		P	P	P	3.98257e-06	22	38522376	rs1352483031	A	G	gnomAD Exomes	PASS	NA	ENST00000332509.3	c.1427+2T>C		c.1427+2T>C	splice_donor_variant	Pathogenic	2412648		1	251094	3.98257e-06	0	0	1	16232	0	0	0	34570	0	0	0	10068	0	0	0	18386	0	0	0	21616	0
N601EfsX18	N601EfsX18	p.Asn601GlufsTer18	c.1800dupG	Broad only	0		P	P	3.98216e-06	22	38512160	rs776210772	T	TC	gnomAD Exomes	PASS	NA	ENST00000332509.3	p.Asn601GlufsTer18	p.Asn601GlufsTer18	c.1800dupG	frameshift_variant				1	251120	3.98216e-06	0	0	0	16216	0	0	0	34590	0	0	0	10060	0	0	0	18392	0	0	0	21648	0
S589TfsX76	S589TfsX76	p.Ser589ThrfsTer76	c.1765_1768delTCTG	both	3	P	P	P	3.98172e-06	22	38512192	rs1485023784	TCAGA	T	gnomAD Exomes	PASS	NA	ENST00000332509.3	p.Ser589ThrfsTer76	p.Ser589ThrfsTer76	c.1765_1768delTCTG	frameshift_variant	Pathogenic/Likely pathogenic	2138448		1	251148	3.98172e-06	0	0	0	16234	0	0	0	34590	0	0	0	10066	0	0	0	18390	0	0	0	21642	0
R591Q	R591Q	p.Arg591Gln	c.1772G>A	both		LP	P	P	3.98127e-06	22	38512189	rs776713955	C	T	gnomAD Exomes	PASS	NA	ENST00000332509.3	p.Arg591Gln	p.Arg591Gln	c.1772G>A	missense_variant	Pathogenic	803691		1	251176	3.98127e-06	0	0	0	16232	0	0	0	34592	0	0	0	10066	0	0	0	18390	0	0	0	21642	0
Q680X	Q680X	p.Gln680Ter	c.2038C>T	Broad only	0		P	P	3.98111e-06	22	38509658	rs758614116	G	A	gnomAD Exomes	PASS	NA	ENST00000332509.3	p.Gln680Ter	p.Gln680Ter	c.2038C>T	stop_gained				1	251186	3.98111e-06	0	0	0	16240	0	0	0	34586	0	0	0	10074	0	0	0	18392	0	0	0	21528	0
P223L	P223L	p.Pro223Leu	c.668C>T	both		LP	VUS	Conflicting	3.98076e-06	22	38536118	rs776753796	G	A	gnomAD Exomes	PASS	NA	ENST00000332509.3	p.Pro223Leu	p.Pro223Leu	c.668C>T	missense_variant	Conflicting interpretations of pathogenicity	1701439		1	251208	3.98076e-06	0	0	0	16240	0	0	0	34582	0	0	0	10076	0	0	1	18382	0	0	0	21592	0
NA	NA	c.1879+2T>C	c.1879+2T>C	Broad only	0		P	P	3.9807e-06	22	38512080	rs1308845924	A	G	gnomAD Exomes	PASS	NA	ENST00000332509.3	c.1879+2T>C		c.1879+2T>C	splice_donor_variant				1	251212	3.9807e-06	0	0	0	16236	0	0	0	34590	0	0	0	10062	0	0	1	18392	0	0	0	21644	0
L560WfsX5	L560WfsX5	p.Leu560TrpfsTer5	c.1674delG	both	16	P	P	P	3.9789e-06	22	38516833	rs587784336	GC	G	gnomAD Exomes	PASS	NA	ENST00000332509.3	p.Leu560TrpfsTer5	p.Leu560TrpfsTer5	c.1674delG	frameshift_variant	Pathogenic/Likely pathogenic	159742		1	251326	3.9789e-06	0	0	0	16248	0	0	0	34590	0	0	0	10080	0	0	0	18388	0	0	0	21612	0
L396sd	L396sd	p.Leu396sd	c.1186+1G>A	both		P	P	p	3.97823e-06	22	38525460	rs761815070	C	T	gnomAD Exomes	PASS	NA	ENST00000332509.3	c.1186+1G>A		c.1186+1G>A	splice_donor_variant	Pathogenic/Likely pathogenic	635025		1	251368	3.97823e-06	0	0	1	16250	0	0	0	34586	0	0	0	10078	0	0	0	18390	0	0	0	21648	0
Q700X	Q700X	p.Gln700Ter	c.2098C>T	both	3	LP	P	P	3.97709e-06	22	38509598	rs587784346	G	A	gnomAD Exomes	PASS	NA	ENST00000332509.3	p.Gln700Ter	p.Gln700Ter	c.2098C>T	stop_gained	Pathogenic/Likely pathogenic	159758		1	251440	3.97709e-06	0	0	0	16250	0	0	0	34592	0	0	0	10080	0	0	0	18394	0	0	0	21646	0
I366N	I366N	p.Ile366Asn	c.1097T>A	both		VUS	VUS	VUS	3.97706e-06	22	38525550	rs778225931	A	T	gnomAD Exomes	PASS	NA	ENST00000332509.3	p.Ile366Asn	p.Ile366Asn	c.1097T>A	missense_variant	Uncertain significance	2412649		1	251442	3.97706e-06	0	0	0	16250	0	0	0	34590	0	0	0	10078	0	0	0	18394	0	0	0	21648	0
V371M	V371M	p.Val371Met	c.1111G>A	both		LP	P	P	3.97668e-06	22	38525536	rs765156550	C	T	gnomAD Exomes	PASS	NA	ENST00000332509.3	p.Val371Met	p.Val371Met	c.1111G>A	missense_variant	Likely pathogenic	985636		1	251466	3.97668e-06	0	0	0	16250	0	0	0	34590	0	0	0	10080	0	0	0	18394	0	0	0	21648	0
5UTR	5UTR		c.-545_-46+1931delinsCGATCTC	MM only		LP		P		not in gnomAD
A639fs	A639fs	p.Ala639fs		MM only		P		P		not in gnomAD
A657V	A657V	p.Ala657Val	c.1970C>T	MM only		LP		P		not in gnomAD
C57X	C57X	p.Cys57Ter	c.171C>A	MM only		P		P		not in gnomAD
D283N	D283N	p.Asp283Asn	c.847G>A	MM only		LP		P		not in gnomAD
D513fs	D513fs	p.Asp513fs		MM only		P		P		not in gnomAD
D590E	D590E	p.Asp590Glu	c.1770C>G	MM only		LP		P		not in gnomAD
D739fs	D739fs	p.Asp739fs		MM only		P		P		not in gnomAD
E166fs	E166fs	p.Glu166fs		MM only		P		P		not in gnomAD
E298sa	E298sa	p.Glu298sa	c.895-1G>A	MM only		P		P		not in gnomAD
E751X	E751X	p.Glu751Ter	c.2251G>T	MM only		P		P		not in gnomAD
E786fs	E786fs			MM only		P		P		not in gnomAD
F135fs	F135fs	p.Phe135fs		MM only		P		P		not in gnomAD
F135S	F135S	p.Phe135Ser	c.404T>C	MM only		LP		P		not in gnomAD
F512I	F512I	p.Phe512Ile	c.1534T>A	MM only		LP		P		not in gnomAD
G231R	G231R	p.Gly231Arg	c.691G>A	MM only		LP		P		not in gnomAD
G231V	G231V	p.Gly231Val	c.692G>T	MM only		LP		P		not in gnomAD
G347R	G347R	p.Gly347Arg	c.1039G>A	MM only		LP		P		not in gnomAD
G373R	G373R	p.Gly373Arg	c.1117G>C	MM only		P		P		not in gnomAD
G517fs	G517fs	p.Gly517fs		MM only		P		P		not in gnomAD
G586R	G586R	p.Gly586Arg	c.1756G>C	MM only		LP		P		not in gnomAD
G740R	G740R	p.Gly740Arg	c.2218G>C	MM only		LP		P		not in gnomAD
H124fs	H124fs	p.His124fs		MM only		P		P		not in gnomAD
H157R	H157R	p.His157Arg	c.470A>G	MM only		LP		P		not in gnomAD
H157Y	H157Y	p.His157Tyr	c.469C>T	MM only		LP		P		not in gnomAD
H225Y	H225Y	p.His225Tyr	c.673C>T	MM only		LP		P		not in gnomAD
K502N	K502N	p.Lys502Asn	c.1506G>C	MM only		LP		P		not in gnomAD
K509fs	K509fs	p.Lys509fs		MM only		P		P		not in gnomAD
K545E	K545E	p.Lys545Glu	c.1633A>G	MM only		LP		P		not in gnomAD
K545T	K545T	p.Lys545Thr	c.1634A>C	MM only		LP		P		not in gnomAD
K683X	K683X	p.Lys683Ter	c.2047A>T	MM only		P		P		not in gnomAD
L125fs	L125fs	p.Leu125fs		MM only		P		P		not in gnomAD
L224P	L224P	p.Leu224Pro	c.671T>C	MM only		LP		P		not in gnomAD
L354P	L354P	p.Leu354Pro	c.1061T>C	MM only		LP		P		not in gnomAD
L396sa	L396sa	p.Leu396fs	c.1187-2A>G	MM only		P		P		not in gnomAD
L596F	L596F	p.Leu596Phe	c.1786C>T	MM only		LP		P		not in gnomAD
M1del	M1del	p.Met1del		MM only		P		P		not in gnomAD
N761fs	N761fs	p.Asn761fs		MM only		P		P		not in gnomAD
P223Q	P223Q	p.Pro223Gln	c.668C>A	MM only		LP		P		not in gnomAD
P223T	P223T	p.Pro223Thr	c.667C>A	MM only		LP		P		not in gnomAD
P711L	P711L	p.Pro711Leu	c.2132C>T	MM only		LP		P		not in gnomAD
Q203sa	Q203sa	p.Gln203sa	c.610-1G>T	MM only		P		P		not in gnomAD
Q495X	Q495X	p.Gln495Ter	c.1483C>T	MM only		P		P		not in gnomAD
Q66X	Q66X	p.Gln66Ter	c.196C>T	MM only		P		P		not in gnomAD
Q73X	Q73X	p.Gln73Ter	c.217C>T	MM only		P		P		not in gnomAD
R645X	R645X	p.Arg645Ter	c.1933C>T	MM only		P		P		not in gnomAD
R745G	R745G	p.Arg745Gly	c.2233C>G	MM only		LP		P		not in gnomAD
R745P	R745P	p.Arg745Pro	c.2234G>C	MM only		LP		P		not in gnomAD
R745W	R745W	p.Arg745Trp	c.2233C>T	MM only		LP		P		not in gnomAD
R759sa	R759sa	p.Arg759sa	c.2277-1G>C	MM only		P		P		not in gnomAD
R759sd	R759sd	p.Arg759sd	c.2276+1G>A	MM only		P		P		not in gnomAD
S359S	S359S	p.Ser359=	c.1077G>C	MM only		P		P		not in gnomAD
S519A	S519A	p.Ser519Ala		MM only		LP		P		not in gnomAD
S637fs	S637fs	p.Ser637fs		MM only		P		P		not in gnomAD
T10fs	T10fs	p.Thr10fs		MM only		P		P		not in gnomAD
T572I	T572I	p.Thr572Ile	c.1715C>T	MM only		LP		P		not in gnomAD
V106fs	V106fs	p.Val106fs		MM only		P		P		not in gnomAD
V236D	V236D	p.Val236Asp	c.707T>A	MM only		LP		P		not in gnomAD
V376fs	V376fs	p.Val376fs		MM only		P		P		not in gnomAD
V582L	V582L	p.Val582Leu	c.1744G>T	MM only		LP		P		not in gnomAD
V691del	V691del	p.Val691del		MM only		P		P		not in gnomAD
W514fs	W514fs	p.Trp514fs		MM only		P		P		not in gnomAD
A244del	A244del	p.Ala244del		MM only		VUS		VUS		not in gnomAD
A316dup	A316dup	p.Ala316dup		MM only		VUS		VUS		not in gnomAD
A499V	A499V	p.Ala499Val	c.1496C>T	MM only		VUS		VUS		not in gnomAD
D484G	D484G	p.Asp484Gly	c.1451A>G	MM only		VUS		VUS		not in gnomAD
D484Y	D484Y	p.Asp484Tyr	c.1450G>T	MM only		VUS		VUS		not in gnomAD
E547G	E547G	p.Glu547Gly	c.1640A>G	MM only		VUS		VUS		not in gnomAD
F568V	F568V	p.Phe568Val	c.1702T>G	MM only		VUS		VUS		not in gnomAD
F650S	F650S	p.Phe650Ser	c.1949T>C	MM only		VUS		VUS		not in gnomAD
F72L	F72L	p.Phe72Leu	c.216C>G	MM only		VUS		VUS		not in gnomAD
G317V	G317V	p.Gly317Val	c.950G>T	MM only		VUS		VUS		not in gnomAD
G340R	G340R	p.Gly340Arg	c.1018G>C	MM only		VUS		VUS		not in gnomAD
G551S	G551S	p.Gly551Ser	c.1651G>A	MM only		VUS		VUS		not in gnomAD
G754V	G754V	p.Gly754Val	c.2261G>T	MM only		VUS		VUS		not in gnomAD
H124dup	H124dup	p.His124dup		MM only		VUS		VUS		not in gnomAD
H349P	H349P	p.His349Pro	c.1046A>C	MM only		VUS		VUS		not in gnomAD
H479D	H479D	p.His479Asp	c.1435C>G	MM only		VUS		VUS		not in gnomAD
I689F	I689F	p.Ile689Phe	c.2065A>T	MM only		VUS		VUS		not in gnomAD
K678E	K678E	p.Lys678Glu	c.2032A>G	MM only		VUS		VUS		not in gnomAD
K678Q	K678Q	p.Lys678Gln	c.2032A>C	MM only		VUS		VUS		not in gnomAD
L337Q	L337Q	p.Leu337Gln	c.1010T>A	MM only		VUS		VUS		not in gnomAD
L491F	L491F	p.Leu491Phe	c.1471C>T	MM only		VUS		VUS		not in gnomAD
L656V	L656V	p.Leu656Val	c.1966C>G	MM only		VUS		VUS		not in gnomAD
L693P	L693P	p.Leu693Pro	c.2078T>C	MM only		VUS		VUS		not in gnomAD
L693V	L693V	p.Leu693Val	c.2077C>G	MM only		VUS		VUS		not in gnomAD
L91P	L91P	p.Leu91Pro	c.272T>C	MM only		VUS		VUS		not in gnomAD
M537K	M537K	p.Met537Lys	c.1610T>A	MM only		VUS		VUS		not in gnomAD
M544T	M544T	p.Met544Thr	c.1631T>C	MM only		VUS		VUS		not in gnomAD
N658K	N658K	p.Asn658Lys	c.1974C>G	MM only		VUS		VUS		not in gnomAD
N659S	N659S	p.Asn659Ser	c.1976A>G	MM only		VUS		VUS		not in gnomAD
P251del	P251del	p.Pro251del		MM only		VUS		VUS		not in gnomAD
P622S	P622S	p.Pro622Ser	c.1864C>T	MM only		VUS		VUS		not in gnomAD
R301P	R301P	p.Arg301Pro	c.902G>C	MM only		VUS		VUS		not in gnomAD
R329C	R329C	p.Arg329Cys	c.985C>T	MM only		VUS		VUS		not in gnomAD
R649H	R649H	p.Arg649His	c.1946G>A	MM only		VUS		VUS		not in gnomAD
S142delins	S142delins	p.Ser142delins		MM only		VUS		VUS		not in gnomAD
Splice site	Splice site	c.1428-1G>A	c.1428-1G>A	MM only		VUS		VUS		not in gnomAD
T222I	T222I	p.Thr222Ile	c.665C>T	MM only		VUS		VUS		not in gnomAD
T585I	T585I	p.Thr585Ile	c.1754C>T	MM only		VUS		VUS		not in gnomAD
T666I	T666I	p.Thr666Ile	c.1997C>T	MM only		VUS		VUS		not in gnomAD
V127M	V127M	p.Val127Met	c.379G>A	MM only		VUS		VUS		not in gnomAD
V488G	V488G	p.Val488Gly	c.1463T>G	MM only		VUS		VUS		not in gnomAD
[truncated: 13 more columns]
